# Supplementary material for: Preparation of Fe3O4@ACF Composite Catalytic Electrode and Study of Its Degradation of Antibiotics
Source: Nanomaterials (Basel). 2026 Mar 31;16(7):431. doi: 10.3390/nano16070431 (PMC13074807; doi:10.3390/nano16070431)
Supplement: Supplementary file 1 [file nanomaterials-16-00431-s001.zip]

Archive with 1 entries (1 files):
- nanomaterials-4223920-supplementary.pdf
